# Supplementary material for: Systematic analysis of the gerontome reveals links between aging and age-related diseases
Source: Hum Mol Genet. 2016 Sep 4;25(21):4804–18. doi: 10.1093/hmg/ddw307 (PMC5418736; doi:10.1093/hmg/ddw307)
Supplement: Supplementary Data [file ddw307_Supp.zip]

Archive with 14 entries (13 files):
- ddw307-suppl_data/
- ddw307-suppl_data/Supplementary_material.pdf
- ddw307-suppl_data/TableS10.xlsx
- ddw307-suppl_data/TableS11.xlsx
- ddw307-suppl_data/TableS12.xlsx
- ddw307-suppl_data/TableS13.xlsx
- ddw307-suppl_data/TableS14.xlsx
- ddw307-suppl_data/TableS15.xlsx
- ddw307-suppl_data/TableS16.xlsx
- ddw307-suppl_data/TableS17.xlsx
- ddw307-suppl_data/TableS6.xlsx
- ddw307-suppl_data/TableS7.xlsx
- ddw307-suppl_data/TableS8.xlsx
- ddw307-suppl_data/TableS9.xlsx
