# Supplementary material for: Systematic analysis of the gerontome reveals links between aging and age-related diseases
Source: Hum Mol Genet. 2016 Sep 4;25(21):4804–18. doi: 10.1093/hmg/ddw307 (PMC5418736; doi:10.1093/hmg/ddw307)
Supplement: Supplementary Data [file ddw307_Supp.zip › ddw307-suppl_data/TableS10.xlsx]

## Sheet: Classes
			All Orthologues				Mouse				Fly				Worm				Yeast
	humanAgeingOverlap	Common Genes	antiLagsOverlap	Common Genes	proLagsOverlap	Common Genes	antiMouseOverlap	Common Genes	proMouseOverlap	Common Genes	antiFlyOverlap	Common Genes	proFlyOverlap	Common Genes	antiWormOverlap	Common Genes	proWormOverlap	Common Genes	antiYeastOverlap	Common Genes	proYeastOverlap	Common Genes
Disease name
Neoplasms	8.97822e-53	65	0.000460471	18	0.000103059	19	0.000589698	4	5.41924e-14	15	0.0399194	3	0.0679164	4	0.00993569	13	0.135558	2	0.499736	0	0.211095	1
Nutritional and Metabolic Diseases	6.35049e-31	47	0.071864	12	0.00602296	15	4.00225e-05	5	3.69543e-10	12	0.000959627	5	0.0196737	5	0.559921	6	0.277667	3	0.504122	1	0.213183	1
Cardiovascular Diseases	3.16423e-20	37	0.00475453	16	0.327083	9	0.00069388	4	9.32143e-05	7	0.00110856	5	0.216291	3	0.324167	8	0.0367939	1	0.160614	2	0.780586	0
Nervous System Diseases	1.18197e-16	26	0.156717	7	0.0283251	9	0.2138	1	0.00037815	5	0.368419	1	0.0652898	3	0.081725	7	0.557361	3	0.659872	0	0.132463	1
Musculoskeletal Diseases	3.92197e-10	15	0.27063	1	0.5498	2	0.129248	1	0.0496433	2	0.767673	0	0.585172	0	0.112174	0	0.183861	0	0.787274	0	0.921497	0
Eye Diseases	7.73356e-08	11	0.555718	2	0.103451	4	0.90481	0	0.000127327	4	0.826054	0	0.678889	0	0.464409	2	0.294033	0	0.841245	0	0.942621	0
Respiratory Tract Diseases	0.000555691	9	0.593433	3	0.618634	3	0.839161	0	0.0751351	2	0.0437305	2	0.507158	0	0.238653	1	0.371274	1	0.738566	0	0.901598	0
Immune System Diseases	0.0133149	4	0.135376	3	0.285651	0	0.933243	0	0.835926	0	0.123648	1	0.765289	0	0.293209	2	0.429367	0	0.887452	0	0.960008	0
All Classes	3.82636e-57	101	0.0018066	35	0.0183984	30	7.37694e-06	8	2.19606e-12	20	0.00110231	8	0.0674449	8	0.0737469	24	0.0346136	7	0.583401	2	0.493317	1
