# Supplementary material for: Systematic analysis of the gerontome reveals links between aging and age-related diseases
Source: Hum Mol Genet. 2016 Sep 4;25(21):4804–18. doi: 10.1093/hmg/ddw307 (PMC5418736; doi:10.1093/hmg/ddw307)
Supplement: Supplementary Data [file ddw307_Supp.zip › ddw307-suppl_data/TableS12.xlsx]

## Sheet: Classes10+
			All Orthologues				Mouse				Fly				Worm				Yeast
	humanAgeingOverlap	Common Genes	antiLagsOverlap	Common Genes	proLagsOverlap	Common Genes	antiMouseOverlap	Common Genes	proMouseOverlap	Common Genes	antiFlyOverlap	Common Genes	proFlyOverlap	Common Genes	antiWormOverlap	Common Genes	proWormOverlap	Common Genes	antiYeastOverlap	Common Genes	proYeastOverlap	Common Genes
Disease name
Neoplasms	1.44e-36	64	0.004015	17	0.002155	19	0.003615	4	1.67e-10	15	0.071952	3	0.182052	4	0.05379	12	0.074414	2	0.432439	0	0.380391	1
Nutritional and Metabolic Diseases	1.34e-16	40	0.071866	12	0.071868	13	0.000221	5	4.59e-06	10	0.001509	5	0.138252	4	0.538164	6	0.250151	3	0.527823	1	0.348495	1
Nervous System Diseases	2.17e-10	25	0.355776	6	0.289578	7	0.322781	1	0.02265	4	0.436488	1	0.371351	2	0.233633	6	0.361553	2	0.617774	0	0.240434	1
Cardiovascular Diseases	1.61e-09	32	0.038595	14	0.288938	7	0.003559	4	0.010146	6	0.002394	5	0.343156	1	0.580517	7	0.021454	1	0.565971	1	0.620909	0
Musculoskeletal Diseases	6.14e-07	15	0.223718	1	0.394878	2	0.200768	1	0.129769	2	0.719077	0	0.4705	0	0.086559	0	0.146757	0	0.75811	0	0.853744	0
Eye Diseases	4.45e-05	11	0.614755	2	0.231696	4	0.837033	0	0.001464	4	0.769678	0	0.549643	0	0.572243	2	0.218002	0	0.802661	0	0.88204	0
Respiratory Tract Diseases	0.009727	9	0.398225	2	0.552086	3	0.78094	0	0.15184	2	0.049762	2	0.435241	0	0.067222	0	0.380269	1	0.736727	0	0.83991	0
Immune System Diseases	0.068276	4	0.145849	3	0.222023	0	0.899481	0	0.740891	0	0.144351	1	0.700189	0	0.314746	2	0.403695	0	0.877299	0	0.927978	0
All Classes	7.27e-33	93	0.017289	31	0.306951	26	9.12e-05	8	2.52e-07	18	0.001991	8	0.495653	6	0.259009	21	0.009149	6	0.373281	1	0.666231	1
