# Supplementary material for: Systematic analysis of the gerontome reveals links between aging and age-related diseases
Source: Hum Mol Genet. 2016 Sep 4;25(21):4804–18. doi: 10.1093/hmg/ddw307 (PMC5418736; doi:10.1093/hmg/ddw307)
Supplement: Supplementary Data [file ddw307_Supp.zip › ddw307-suppl_data/TableS13.xlsx]

## Sheet: Diseases10+
			All Orthologues				Mouse				Fly				Worm				Yeast
	humanAgeingOverlap	Common Genes	antiLagsOverlap	Common Genes	proLagsOverlap	Common Genes	antiMouseOverlap	Common Genes	proMouseOverlap	Common Genes	antiFlyOverlap	Common Genes	proFlyOverlap	Common Genes	antiWormOverlap	Common Genes	proWormOverlap	Common Genes	antiYeastOverlap	Common Genes	proYeastOverlap	Common Genes
Disease name
Breast Neoplasms	3.46e-25	37	0.013435	9	0.024478	9	0.003095	3	1.6e-06	8	0.072036	2	0.730925	1	0.225386	5	0.268824	1	0.685755	0	0.19378	1
Diabetes Mellitus, Type 2	8.85e-16	33	0.041014	10	0.034335	11	4.42e-05	5	2.17e-06	9	0.003144	4	0.169824	3	0.484477	5	0.296158	2	0.412699	1	0.262059	1
Lung Neoplasms	1.41e-14	23	0.282183	4	0.076595	6	0.806195	0	0.000309	5	0.728315	0	0.515567	1	0.197716	4	0.455183	1	0.766279	0	0.141015	1
Obesity	2.92e-14	24	0.364163	4	0.438986	4	0.001645	3	0.0305	3	0.000387	4	0.439502	0	0.25882	1	0.662308	2	0.739368	0	0.841628	0
Prostatic Neoplasms	1.79e-13	21	0.034331	6	0.00031	10	0.177335	1	4.92e-08	8	0.750315	0	0.48146	1	0.056806	5	0.492116	2	0.785669	0	0.12867	1
Colorectal Neoplasms	2.06e-13	22	0.005575	8	0.002958	9	0.001189	3	1.2e-07	8	0.039797	2	0.520256	1	0.083121	5	0.447969	1	0.763547	0	0.142765	1
Alzheimer Disease	6.43e-10	20	0.227537	5	0.069065	7	0.230291	1	0.005914	4	0.31967	1	0.215823	2	0.146681	5	0.622473	2	0.723656	0	0.168631	1
Stomach Neoplasms	6.87e-09	15	0.335782	3	0.189777	4	0.150814	1	0.001067	4	0.78618	0	0.102665	2	0.526435	2	0.246644	0	0.817087	0	0.108943	1
Coronary Disease	6.73e-07	16	0.214419	5	0.47442	4	0.025896	2	0.034299	3	0.005827	3	0.422699	0	0.061136	0	0.361543	1	0.271142	1	0.834776	0
Parkinson Disease	1.41e-06	10	0.372408	2	0.052955	4	0.902068	0	0.033589	2	0.859273	0	0.293013	1	0.303322	2	0.215493	2	0.880418	0	0.07014	1
Adenocarcinoma	1.68e-06	12	0.305979	3	0.062013	5	0.856558	0	6.42e-05	5	0.796244	0	0.406019	1	0.229567	3	0.265592	0	0.825861	0	0.103492	1
Arteriosclerosis	2.43e-06	10	0.601815	1	0.190679	3	0.103099	1	0.003388	3	0.85204	0	0.693456	0	0.304828	0	0.393887	0	0.87419	0	0.926099	0
Osteoporosis	2.49e-06	8	0.569169	1	0.607179	1	0.063659	1	0.169896	1	0.907743	0	0.801487	0	0.487661	0	0.569385	0	0.921936	0	0.95465	0
Diabetes Mellitus, Type 1	2.97e-06	14	0.141816	5	0.366448	4	0.01974	2	0.003251	4	0.040755	2	0.167292	2	0.422563	3	0.150437	0	0.239176	1	0.144512	1
Myocardial Infarction	1.37e-05	15	0.282086	5	0.35782	5	0.031549	2	0.007949	4	0.063911	2	0.383405	0	0.638657	3	0.304309	1	0.703201	0	0.817868	0
Hypertension	0.000555	14	0.011874	10	0.462891	4	0.004605	3	0.016216	4	0.013833	3	0.67408	1	0.319795	5	0.049151	0	0.352586	1	0.780165	0
Arthritis, Rheumatoid	0.002717	8	0.118862	0	0.322223	1	0.846742	0	0.375593	1	0.782853	0	0.57139	0	0.162613	0	0.240632	0	0.814182	0	0.889247	0
Atherosclerosis	0.002793	5	0.415313	0	0.622849	1	0.933662	0	0.176603	1	0.903924	0	0.793797	0	0.47264	0	0.555584	0	0.918678	0	0.952722	0
Multiple Sclerosis	0.004055	6	0.614645	1	0.564128	1	0.899481	0	0.259109	1	0.855649	0	0.700189	0	0.685254	1	0.403695	0	0.877299	0	0.927978	0
Asthma	0.032993	7	0.256158	1	0.206498	1	0.810869	0	0.447613	1	0.265464	1	0.493946	0	0.101359	0	0.166095	0	0.771772	0	0.862496	0
Hypersensitivity, Immediate	0.055971	3	0.536378	1	0.426134	0	0.941722	0	0.843678	0	0.08457	1	0.817087	0	0.519143	0	0.598016	0	0.928487	0	0.958518	0
Autoimmune Diseases	0.519032	1	0.122557	2	0.501432	0	0.95257	0	0.871482	0	0.93099	0	0.849186	0	0.094237	2	0.659638	0	0.941722	0	0.966295	0
All Diseases	3.97e-32	89	0.006754	31	0.260298	25	5.55e-05	8	8.78e-08	18	0.001273	8	0.572334	5	0.168042	21	0.01727	6	0.412409	1	0.69647	1
