# Supplementary material for: Systematic analysis of the gerontome reveals links between aging and age-related diseases
Source: Hum Mol Genet. 2016 Sep 4;25(21):4804–18. doi: 10.1093/hmg/ddw307 (PMC5418736; doi:10.1093/hmg/ddw307)
Supplement: Supplementary Data [file ddw307_Supp.zip › ddw307-suppl_data/TableS14.xlsx]

## Sheet: Classes10+
			All Orthologues				Mouse				Fly				Worm				Yeast
	humanAgeingOverlap	Common Genes	antiLagsOverlap	Common Genes	proLagsOverlap	Common Genes	antiMouseOverlap	Common Genes	proMouseOverlap	Common Genes	antiFlyOverlap	Common Genes	proFlyOverlap	Common Genes	antiWormOverlap	Common Genes	proWormOverlap	Common Genes	antiYeastOverlap	Common Genes	proYeastOverlap	Common Genes
Disease name
Neoplasms	4.04e-15	183	3.43e-11	111	8.58e-10	141	1.05e-10	39	2.06e-22	106	1.43e-11	52	4.75e-06	77	2.2e-13	100	4.55e-09	95	6.94e-06	36	3.16e-11	25
Nutritional and Metabolic Diseases	4.9e-09	152	4.36e-06	87	0.004863	103	9.26e-05	25	1.19e-08	71	1.78e-06	38	0.031826	54	2.32e-06	74	0.002716	67	0.060796	21	0.013925	10
Nervous System Diseases	3.71e-07	100	0.000101	57	6.48e-06	80	0.163014	10	7.08e-08	50	0.000182	24	6.07e-05	47	4.21e-06	52	0.00169	47	0.001101	20	0.066673	6
Cardiovascular Diseases	2.02e-05	154	7.68e-05	90	0.021514	109	0.010045	21	1.92e-05	67	1.56e-06	41	0.292101	51	0.000394	72	0.016025	69	0.05907	23	0.122093	8
Eye Diseases	0.007916	43	0.009773	26	0.265061	28	0.225536	5	0.000282	23	0.062823	9	0.487502	12	0.008744	22	0.496717	14	0.272618	6	0.383756	2
Musculoskeletal Diseases	0.008564	54	0.131271	27	0.252891	29	0.247635	6	0.17883	18	0.005268	14	0.402594	15	0.195088	21	0.263466	16	0.057016	10	0.516366	2
Respiratory Tract Diseases	0.197539	52	0.081436	31	0.282914	33	0.332297	6	0.110532	21	0.059941	12	0.285696	21	0.021956	28	0.458435	22	0.101316	10	0.126201	4
Immune System Diseases	0.318365	21	0.39325	11	0.248198	12	0.142995	0	0.468724	7	0.337634	4	0.113528	4	0.37117	9	0.117581	5	0.266633	1	0.45813	0
All Class	1.91e-15	409	2.97e-14	246	7.63e-09	308	1.14e-08	65	2.33e-23	205	1.07e-14	105	0.000289	156	5.92e-18	218	1.39e-08	199	1.31e-05	70	3.6e-10	39
