# Supplementary material for: Systematic analysis of the gerontome reveals links between aging and age-related diseases
Source: Hum Mol Genet. 2016 Sep 4;25(21):4804–18. doi: 10.1093/hmg/ddw307 (PMC5418736; doi:10.1093/hmg/ddw307)
Supplement: Supplementary Data [file ddw307_Supp.zip › ddw307-suppl_data/TableS15.xlsx]

## Sheet: Diseases10+
			All Orthologues				Mouse				Fly				Worm				Yeast
	humanAgeingOverlap	Common Genes	antiLagsOverlap	Common Genes	proLagsOverlap	Common Genes	antiMouseOverlap	Common Genes	proMouseOverlap	Common Genes	antiFlyOverlap	Common Genes	proFlyOverlap	Common Genes	antiWormOverlap	Common Genes	proWormOverlap	Common Genes	antiYeastOverlap	Common Genes	proYeastOverlap	Common Genes
Disease name
Breast Neoplasms	1.42e-08	82	1.2e-09	57	3.52e-09	71	1.92e-09	23	4.27e-17	56	5.45e-09	28	2.55e-05	39	1.52e-11	53	1.91e-08	50	6.55e-06	21	4.41e-11	17
Diabetes Mellitus, Type 2	1.79e-08	114	9.91e-06	66	0.001914	79	0.000901	18	3.88e-08	55	3.52e-06	30	0.010859	43	1.84e-05	55	0.00084	53	0.064494	16	0.042391	7
Alzheimer Disease	2.06e-07	71	0.001075	38	6.06e-06	57	0.041129	9	1.28e-07	37	0.000225	18	3.22e-05	35	3.74e-05	36	0.002583	33	0.020714	12	0.040286	5
Colorectal Neoplasms	4.45e-07	61	1.34e-05	38	0.000196	46	5.97e-06	15	1.98e-09	36	1.31e-06	20	0.039501	22	1e-05	33	3.15e-06	36	0.014625	11	2.8e-05	9
Obesity	4.86e-06	62	0.001918	34	0.002428	45	5.54e-05	14	5.48e-05	29	0.001563	15	0.071461	22	0.000666	30	0.000644	32	0.190612	8	0.237	3
Coronary Disease	7.62e-06	67	0.003455	36	0.038083	44	0.005797	11	0.004291	26	6.15e-05	19	0.043134	25	0.014421	28	0.014835	30	0.019198	12	0.558151	2
Prostatic Neoplasms	9.94e-06	54	0.004475	29	0.02444	36	1.8e-06	15	5.01e-07	30	8.39e-05	16	0.014242	22	0.000208	28	0.002225	27	0.000808	13	9.44e-05	8
Lung Neoplasms	2.47e-05	58	0.003231	32	0.00029	46	0.000512	12	3.33e-11	39	0.017643	12	0.044843	22	0.000258	30	0.000235	32	0.015957	11	0.000197	8
Myocardial Infarction	3.07e-05	72	0.000605	42	0.072126	47	0.012978	11	0.000597	31	0.000796	18	0.431536	21	0.003422	33	0.195912	27	0.247587	9	0.154878	4
Diabetes Mellitus, Type 1	0.000132	58	0.011631	31	0.423212	30	0.007394	10	0.007931	23	0.000464	16	0.425596	17	0.020215	25	0.27742	21	0.182325	8	0.085159	4
Stomach Neoplasms	0.001017	41	0.013714	23	0.002818	33	0.000498	10	5.67e-07	26	9.29e-05	14	0.004662	20	0.008254	20	0.000836	24	0.088769	7	0.006146	5
Adenocarcinoma	0.002116	39	0.008608	23	0.000518	34	0.000374	10	2.46e-07	26	0.000251	13	0.031889	17	0.005363	20	0.001212	23	0.031007	8	0.005307	5
Hypertension	0.003049	80	0.012175	45	0.04298	59	0.054122	11	0.006963	33	0.067656	15	0.270879	28	0.02248	36	0.00727	41	0.511712	8	0.518143	2
Arteriosclerosis	0.007857	27	0.162757	13	0.098035	19	0.00245	7	0.007602	13	0.429086	2	0.105393	11	0.37117	9	0.065576	13	0.526453	2	0.54187	1
Parkinson Disease	0.020604	27	0.071244	15	0.000631	26	0.598901	2	3.3e-05	18	0.372748	4	0.015436	14	0.009782	15	0.009393	16	0.127089	5	0.559872	1
Arthritis, Rheumatoid	0.043609	38	0.314434	18	0.299423	21	0.403402	2	0.340934	12	0.045257	9	0.543957	12	0.371687	14	0.16019	10	0.115726	7	0.644709	1
Osteoporosis	0.047102	18	0.118899	10	0.570798	10	0.008846	5	0.144241	7	0.01349	6	0.593315	5	0.152974	8	0.373278	7	0.09623	4	0.09918	2
Multiple Sclerosis	0.053144	24	0.037475	15	0.327818	16	0.44277	1	0.282971	8	0.154281	5	0.169286	10	0.119226	11	0.190042	11	0.099492	5	0.532596	1
Asthma	0.219594	44	0.072264	27	0.171345	26	0.431266	3	0.270463	16	0.274992	8	0.383811	17	0.014914	25	0.26535	15	0.288237	7	0.484961	2
Autoimmune Diseases	0.367358	10	0.290704	6	0.535784	7	0.407782	0	0.344359	4	0.397378	2	0.546231	3	0.495874	4	0.575454	4	0.669053	1	0.697659	0
Hypersensitivity, Immediate	0.371687	12	0.506346	5	0.226526	6	0.334035	0	0.497255	3	0.501236	2	0.183982	2	0.453673	5	0.031641	1	0.225804	0	0.643979	0
Atherosclerosis	0.44947	14	0.222588	9	0.413378	9	0.38016	2	0.144241	7	0.332299	3	0.090687	2	0.072058	9	0.444816	5	0.465423	1	0.582632	0
All Diseases	1.67e-15	385	5.35e-15	235	1.74e-08	288	2.63e-08	61	5.7e-23	194	8.44e-14	98	0.004662	20	0.008254	20	0.000836	24	0.088769	7	0.006146	5
