# Supplementary material for: Systematic analysis of the gerontome reveals links between aging and age-related diseases
Source: Hum Mol Genet. 2016 Sep 4;25(21):4804–18. doi: 10.1093/hmg/ddw307 (PMC5418736; doi:10.1093/hmg/ddw307)
Supplement: Supplementary Data [file ddw307_Supp.zip › ddw307-suppl_data/TableS16.xlsx]

## Sheet: Classes10+
			All Orthologues				Mouse				Fly				Worm				Yeast
	humanAgeingOverlap	Common Genes	antiLagsOverlap	Common Genes	proLagsOverlap	Common Genes	antiMouseOverlap	Common Genes	proMouseOverlap	Common Genes	antiFlyOverlap	Common Genes	proFlyOverlap	Common Genes	antiWormOverlap	Common Genes	proWormOverlap	Common Genes	antiYeastOverlap	Common Genes	proYeastOverlap	Common Genes
Disease name
Neoplasms	1.52e-20	131	8.39e-10	90	0.000224	81	3.71e-05	5	2.16e-10	18	0.070956	3	0.460835	6	0.000319	66	0.144141	39	0.70455	0	0.432971	3
Nutritional and Metabolic Diseases	1.42e-14	109	2.05e-08	79	0.099155	42	1.01e-06	6	2.91e-05	11	0.001654	5	0.276596	8	0.000346	60	0.000286	13	0.268249	1	0.363447	3
Cardiovascular Diseases	4.45e-12	112	7.49e-13	97	0.000907	36	3.57e-05	5	0.000345	10	0.000376	6	0.469327	6	3.35e-07	76	1.12e-05	12	0.293469	1	0.308016	1
Musculoskeletal Diseases	1.74e-09	48	0.01327	26	0.029267	12	0.125278	1	0.013884	4	0.716881	0	0.087771	0	0.257758	18	0.007948	4	0.886134	0	0.568164	1
Nervous System Diseases	5.97e-09	68	0.000127	47	0.48648	33	0.198971	1	0.004436	6	0.42403	1	0.045898	8	0.008819	37	0.205912	15	0.818425	0	0.402422	2
Respiratory Tract Diseases	2.54e-05	43	0.431036	20	0.001503	10	0.861335	0	0.084544	3	0.006067	3	0.249232	1	0.110247	12	0.002916	4	0.873877	0	0.392013	0
Eye Diseases	0.000126	31	0.00307	23	0.008951	7	0.902101	0	0.00563	4	0.773986	0	0.153698	0	0.116289	16	8.15e-05	0	0.911147	0	0.523954	0
Immune System Diseases	0.02027	16	0.063181	12	0.014232	3	0.94183	0	0.659095	0	0.138456	1	0.336434	0	0.539002	7	0.004185	0	0.947312	0	0.686622	0
All Class	4.97e-30	290	1.63e-18	217	0.450786	142	2.27e-08	10	1.06e-09	27	0.000709	9	0.493772	18	2.43e-09	171	0.112252	73	0.593554	1	0.270752	8
