# Supplementary material for: Systematic analysis of the gerontome reveals links between aging and age-related diseases
Source: Hum Mol Genet. 2016 Sep 4;25(21):4804–18. doi: 10.1093/hmg/ddw307 (PMC5418736; doi:10.1093/hmg/ddw307)
Supplement: Supplementary Data [file ddw307_Supp.zip › ddw307-suppl_data/TableS17.xlsx]

## Sheet: Diseases10+
			All Orthologues				Mouse				Fly				Worm				Yeast
	humanAgeingOverlap	Common Genes	antiLagsOverlap	Common Genes	proLagsOverlap	Common Genes	antiMouseOverlap	Common Genes	proMouseOverlap	Common Genes	antiFlyOverlap	Common Genes	proFlyOverlap	Common Genes	antiWormOverlap	Common Genes	proWormOverlap	Common Genes	antiYeastOverlap	Common Genes	proYeastOverlap	Common Genes
Disease name
Breast Neoplasms	3.09e-13	63	3.13e-06	42	0.007551	36	0.000615	3	2.48e-06	9	0.064965	2	0.419543	2	0.006291	30	0.459631	15	0.859384	0	0.280814	2
Diabetes Mellitus, Type 2	1.83e-12	82	5.59e-08	61	0.491225	37	4.47e-06	5	9.42e-06	10	0.00342	4	0.160093	7	0.00021	47	0.007698	11	0.2019	1	0.203485	3
Alzheimer Disease	1.44e-10	53	2.36e-05	36	0.106085	27	0.136004	1	0.000531	6	0.304778	1	0.047217	6	0.002873	28	0.257045	15	0.876315	0	0.231141	2
Obesity	1.48e-10	49	7.6e-05	32	0.443344	18	8.41e-06	4	0.061984	3	0.000312	4	0.317081	1	0.001008	27	0.026397	5	0.888605	0	0.559729	1
Stomach Neoplasms	9.81e-10	37	4.22e-06	27	0.007229	22	0.086716	1	0.000406	5	0.798065	0	0.485748	2	0.010353	18	0.142077	11	0.921342	0	0.433943	1
Colorectal Neoplasms	2.44e-09	45	8.8e-10	40	0.00033	32	0.000248	3	1.76e-07	9	0.037406	2	0.349531	1	0.000347	27	0.243086	13	0.894812	0	0.537918	1
Coronary Disease	4.3e-09	50	6.86e-09	43	0.012258	12	0.009119	2	0.017968	4	0.005561	3	0.264921	1	0.000499	30	0.00021	2	0.122464	1	0.40356	0
Diabetes Mellitus, Type 1	6.54e-08	44	0.00015	31	0.010079	10	0.007342	2	0.012333	4	0.040867	2	0.408353	3	0.140316	19	0.000102	1	0.110157	1	0.19256	2
Hypertension	2.74e-06	57	2.87e-09	55	0.001944	16	4.63e-05	4	0.051236	4	0.001584	4	0.293193	5	0.000187	40	1.47e-05	3	0.166586	1	0.28202	0
Arthritis, Rheumatoid	2.81e-06	33	0.053233	18	0.073524	9	0.907676	0	0.144384	2	0.785934	0	0.17191	0	0.441302	10	0.071826	4	0.916231	0	0.455399	1
Lung Neoplasms	5.5e-06	39	6.81e-05	31	0.008842	28	0.88285	0	0.001719	5	0.733561	0	0.342836	1	0.000434	27	0.369476	12	0.893567	0	0.182187	2
Adenocarcinoma	6.96e-06	30	0.001706	21	0.004497	22	0.9161	0	0.000345	5	0.804199	0	0.46772	2	0.015772	17	0.474263	8	0.923908	0	0.103665	2
Prostatic Neoplasms	1.84e-05	35	0.000374	27	0.048176	23	0.005593	2	1.06e-06	8	0.756398	0	0.674249	2	5.97e-05	27	0.490326	10	0.903572	0	0.505564	1
Myocardial Infarction	1.95e-05	46	2.75e-06	41	0.024051	15	0.011272	2	0.0009	6	0.060845	2	0.444968	2	0.00016	34	0.004227	5	0.864189	0	0.362802	0
Osteoporosis	3.33e-05	17	0.139717	8	0.112363	3	0.040629	1	0.033121	2	0.901998	0	0.470509	0	0.086474	8	0.022596	0	0.963232	0	0.770889	0
Asthma	0.00034	35	0.433143	17	0.002237	8	0.88149	0	0.216582	2	0.039122	2	0.336245	1	0.126757	10	0.000881	2	0.892324	0	0.453232	0
Arteriosclerosis	0.000369	20	0.012346	14	0.321637	7	0.05817	1	0.008153	3	0.861544	0	0.708455	1	0.030876	12	0.028818	1	0.947312	0	0.686622	0
Parkinson Disease	0.000846	20	0.000316	18	0.112943	13	0.938937	0	0.070302	2	0.854978	0	0.025729	4	0.000283	17	0.362973	4	0.944684	0	0.326503	1
Multiple Sclerosis	0.006271	17	0.36836	6	0.0171	3	0.94328	0	0.333816	1	0.864846	0	0.345973	0	0.079894	3	0.004817	0	0.948629	0	0.693279	0
Atherosclerosis	0.021549	12	0.264193	7	0.039185	2	0.959371	0	0.033121	2	0.901998	0	0.470509	0	0.277822	3	0.022596	0	0.963232	0	0.770889	0
Autoimmune Diseases	0.056867	8	0.003547	9	0.063079	1	0.972733	0	0.825051	0	0.933563	0	0.605008	0	0.080214	6	0.079973	0	0.975341	0	0.840772	0
Hypersensitivity, Immediate	0.161408	8	0.353086	3	0.098163	2	0.966772	0	0.790517	0	0.080598	1	0.541049	0	0.081439	1	0.045605	0	0.969941	0	0.808967	0
All Diseases	2.81e-28	271	3.35e-16	199	0.322789	129	1.17e-08	10	5.35e-09	25	0.00043	9	0.474943	17	1.01e-07	155	0.045248	64	0.567773	1	0.346699	7
