# Supplementary material for: Systematic analysis of the gerontome reveals links between aging and age-related diseases
Source: Hum Mol Genet. 2016 Sep 4;25(21):4804–18. doi: 10.1093/hmg/ddw307 (PMC5418736; doi:10.1093/hmg/ddw307)
Supplement: Supplementary Data [file ddw307_Supp.zip › ddw307-suppl_data/TableS6.xlsx]

## Sheet: Classes
	humanAgeingOverlap		All Orthologues				Mouse				Fly				Worm				Yeast
		Common Genes	antiLagsOverlap	Common Genes	proLagsOverlap	Common Genes	antiMouseOverlap	Common Genes	proMouseOverlap	Common Genes	antiFlyOverlap	Common Genes	proFlyOverlap	Common Genes	antiWormOverlap	Common Genes	proWormOverlap	Common Genes	antiYeastOverlap	Common Genes	proYeastOverlap	Common Genes
Disease name
Neoplasms	1.34695e-56	65	1.91866e-05	20	2.67448e-05	19	0.000369925	4	8.38376e-15	15	0.0364624	3	0.0437691	4	0.000786248	15	0.179598	2	0.533091	0	0.180712	1
Nutritional and Metabolic Diseases	9.70381e-34	47	0.00978623	14	0.00230871	15	2.21908e-05	5	8.19027e-11	12	0.000825193	5	0.010981	5	0.233201	8	0.34635	3	0.470202	1	0.182319	1
Cardiovascular Diseases	1.99682e-23	38	0.00224578	16	0.13416	10	0.000432754	4	4.01743e-06	8	0.000951151	5	0.160011	3	0.259272	8	0.0538844	1	0.137552	2	0.812347	0
Nervous System Diseases	1.77803e-18	26	0.106913	7	0.0134959	9	0.186294	1	0.000180929	5	0.349821	1	0.0428938	3	0.0551093	7	0.479853	3	0.692352	0	0.109965	1
Musculoskeletal Diseases	4.42402e-12	16	0.309702	1	0.386634	3	0.11514	1	0.00379652	3	0.77457	0	0.629111	0	0.129432	0	0.211677	0	0.804	0	0.933212	0
Eye Diseases	1.2804e-08	11	0.498466	2	0.0716018	4	0.917893	0	6.85612e-05	4	0.836182	0	0.722826	0	0.415224	2	0.33707	0	0.858309	0	0.952741	0
Respiratory Tract Diseases	0.000295084	9	0.602707	3	0.646414	3	0.848083	0	0.0664424	2	0.046059	2	0.535646	0	0.241327	1	0.384619	1	0.745378	0	0.911092	0
Immune System Diseases	0.00675046	4	0.103854	3	0.340815	0	0.943439	0	0.861147	0	0.114485	1	0.802047	0	0.250368	2	0.477576	0	0.901373	0	0.967635	0
All Classes	6.69084e-63	102	4.73822e-05	39	0.00402228	31	3.85598e-06	8	3.05327e-14	21	0.00111348	8	0.0385901	8	0.00621913	28	0.0538142	7	0.547017	2	0.444829	1
	Only the overlaps with green background in both columns of each ageing gene set
