# Supplementary material for: Systematic analysis of the gerontome reveals links between aging and age-related diseases
Source: Hum Mol Genet. 2016 Sep 4;25(21):4804–18. doi: 10.1093/hmg/ddw307 (PMC5418736; doi:10.1093/hmg/ddw307)
Supplement: Supplementary Data [file ddw307_Supp.zip › ddw307-suppl_data/TableS7.xlsx]

## Sheet: Diseases
			All Orthologues				Mouse				Fly				Worm				Yeast
	humanAgeingOverlap	Common Genes	antiLagsOverlap	Common Genes	proLagsOverlap	Common Genes	antiMouseOverlap	Common Genes	proMouseOverlap	Common Genes	antiFlyOverlap	Common Genes	proFlyOverlap	Common Genes	antiWormOverlap	Common Genes	proWormOverlap	Common Genes	antiYeastOverlap	Common Genes	proYeastOverlap	Common Genes
Disease name
Breast Neoplasms	3.25158e-40	38	0.00152417	9	0.000991077	9	0.000341002	3	2.26841e-09	8	0.0336093	2	0.408012	1	0.0794172	5	0.479052	1	0.781308	0	0.0752157	1
Diabetes Mellitus, Type 2	7.94717e-31	39	0.0100489	11	0.000726254	13	4.12327e-06	5	3.38422e-11	11	0.00180583	4	0.0149013	4	0.23404	6	0.388046	2	0.36094	1	0.132268	1
Obesity	2.03873e-26	29	0.311683	4	0.126905	5	0.000393	3	0.000520704	4	0.000234809	4	0.423251	1	0.305149	1	0.547017	2	0.771775	0	0.921194	0
Lung Neoplasms	3.74723e-22	23	0.0540493	5	0.0125865	6	0.9002	0	7.26909e-06	5	0.802876	0	0.328559	1	0.0302364	5	0.618014	1	0.829026	0	0.0576806	1
Prostatic Neoplasms	5.24993e-21	22	0.00388986	7	1.81251e-05	10	0.0977351	1	2.09566e-10	8	0.806726	0	0.322706	1	0.00716373	6	0.371727	2	0.83242	0	0.05646	1
Colorectal Neoplasms	2.42715e-20	22	0.00133516	8	0.0001794	9	0.000172357	3	3.53679e-10	8	0.021914	2	0.340115	1	0.0353961	5	0.597716	1	0.822279	0	0.0601173	1
Alzheimer Disease	4.22389e-16	20	0.0432214	6	0.00284659	8	0.123219	1	0.000357511	4	0.240124	1	0.0881365	2	0.0219667	6	0.229323	3	0.790955	0	0.0716126	1
Coronary Disease	1.41047e-14	18	0.0284389	6	0.0666878	5	0.00619981	2	0.00024353	4	0.00194256	3	0.36264	1	0.412839	1	0.558108	1	0.191055	1	0.935027	0
Stomach Neoplasms	3.31608e-14	15	0.18068	3	0.0489624	4	0.0726055	1	4.14582e-05	4	0.854358	0	0.0329707	2	0.354865	2	0.384138	0	0.874217	0	0.041699	1
Diabetes Mellitus, Type 1	1.50662e-12	16	0.024025	6	0.0582965	5	0.00574569	2	1.0932e-05	5	0.0236461	2	0.00926065	3	0.120918	4	0.234368	0	0.184414	1	0.0625483	1
Myocardial Infarction	1.11545e-11	17	0.0741379	6	0.0585183	6	0.00981667	2	0.000602219	4	0.0393745	2	0.435653	1	0.239254	4	0.432026	1	0.763918	0	0.918212	0
Adenocarcinoma	2.08106e-10	12	0.0589298	4	0.0121706	5	0.927395	0	1.39982e-06	5	0.854358	0	0.248416	1	0.036077	4	0.384138	0	0.874217	0	0.041699	1
Osteoporosis	3.22246e-10	9	0.490282	1	0.129014	2	0.033652	1	0.00346707	2	0.931012	0	0.878368	0	0.564313	0	0.64759	0	0.940778	0	0.980843	0
Arteriosclerosis	8.55966e-10	10	0.636228	1	0.0672236	3	0.0500691	1	0.000308546	3	0.898287	0	0.823158	0	0.423779	0	0.521008	0	0.912464	0	0.971391	0
Parkinson Disease	2.58233e-09	10	0.305054	2	0.0202141	4	0.944518	0	0.00940507	2	0.887632	0	0.194472	1	0.243357	2	0.161381	2	0.903212	0	0.0317402	1
Hypertension	5.89193e-09	16	0.000476578	12	0.290024	5	0.000950108	3	0.000146343	5	0.00794242	3	0.169722	2	0.107977	6	0.0820853	0	0.0476692	2	0.894675	0
Atherosclerosis	2.76689e-07	7	0.498387	0	0.136098	2	0.965245	0	0.00369924	2	0.928794	0	0.874576	0	0.553644	0	0.638271	0	0.938864	0	0.98021	0
Multiple Sclerosis	7.20048e-06	7	0.703177	1	0.272443	2	0.945598	0	0.00904574	2	0.889753	0	0.190976	1	0.607395	1	0.491636	0	0.905055	0	0.968885	0
Arthritis, Rheumatoid	2.37255e-05	8	0.165411	0	0.500392	1	0.912655	0	0.209163	1	0.826248	0	0.707322	0	0.217048	0	0.313452	0	0.849593	0	0.949665	0
Asthma	0.00235746	7	0.483727	2	0.269898	1	0.868773	0	0.303147	1	0.254546	1	0.586865	0	0.322054	1	0.167698	0	0.778118	0	0.923586	0
Hypersensitivity, Immediate	0.0115188	3	0.512693	1	0.509117	0	0.964143	0	0.910507	0	0.0734182	1	0.8708	0	0.543177	0	0.629086	0	0.936954	0	0.979578	0
Autoimmune Diseases	0.257432	1	0.0718138	2	0.655868	0	0.977443	0	0.943104	0	0.953473	0	0.917192	0	0.0539938	2	0.748569	0	0.960128	0	0.98719	0
All Diseases	2.50008e-61	98	2.45812e-05	38	0.00283046	30	2.33905e-06	8	8.16901e-15	21	0.000720356	8	0.0686037	7	0.00481333	27	0.0835136	7	0.51037	2	0.422726	1
	Only the overlaps with green background in both columns of each ageing gene set
