# Supplementary material for: Systematic analysis of the gerontome reveals links between aging and age-related diseases
Source: Hum Mol Genet. 2016 Sep 4;25(21):4804–18. doi: 10.1093/hmg/ddw307 (PMC5418736; doi:10.1093/hmg/ddw307)
Supplement: Supplementary Data [file ddw307_Supp.zip › ddw307-suppl_data/TableS8.xlsx]

## Sheet: Classes10+
			All Orthologues				Mouse				Fly				Worm				Yeast
	humanAgeingOverlap	Common Genes	antiLagsOverlap	Common Genes	proLagsOverlap	Common Genes	antiMouseOverlap	Common Genes	proMouseOverlap	Common Genes	antiFlyOverlap	Common Genes	proFlyOverlap	Common Genes	antiWormOverlap	Common Genes	proWormOverlap	Common Genes	antiYeastOverlap	Common Genes	proYeastOverlap	Common Genes
Number of genes per data set	253		216		238		17		49		25		57		185		144		21		12
Disease name
Neoplasms	3.27e-35	64	0.038109	17	0.025842	19	0.008364	4	6.3e-09	15	0.123701	3	0.310912	4	0.203951	12	0.023345	2	0.344101	0	0.456191	1
Nutritional and Metabolic Diseases	5.78e-16	40	0.393939	12	0.410083	13	0.001131	5	0.00012	10	0.006993	5	0.317228	4	0.17496	6	0.065252	3	0.717484	1	0.459502	1
Nervous System Diseases	4.72e-10	25	0.562883	6	0.540024	7	0.393988	1	0.052686	4	0.521469	1	0.49589	2	0.449456	6	0.205874	2	0.538533	0	0.297704	1
Cardiovascular Diseases	1.13e-09	33	0.223223	14	0.126675	8	0.009665	4	0.012023	7	0.007983	5	0.199299	1	0.254119	7	0.004035	1	0.7047	1	0.529593	0
Musculoskeletal Diseases	3.18e-07	16	0.107753	1	0.407877	3	0.256174	1	0.051792	3	0.64694	0	0.369522	0	0.038178	0	0.079409	0	0.693709	0	0.811541	0
Eye Diseases	7.01e-05	11	0.512444	2	0.324051	4	0.813102	0	0.00276	4	0.73752	0	0.498583	0	0.612064	2	0.170182	0	0.774402	0	0.864169	0
Respiratory Tract Diseases	0.016847	9	0.116476	2	0.190587	3	0.670658	0	0.315085	2	0.1134	2	0.260831	0	0.012177	0	0.147339	1	0.61039	0	0.754362	0
Immune System Diseases	0.072705	4	0.261156	3	0.135076	0	0.868996	0	0.666453	0	0.186679	1	0.623539	0	0.452079	2	0.300644	0	0.840706	0	0.905672	0
All Classes	1.29e-31	94	0.542348	31	0.099688	27	0.001291	8	2.16e-05	19	0.019959	8	0.268619	6	0.137226	21	5.55e-05	6	0.17311	1	0.467628	1
	Only the overlaps with green background in both columns of each ageing gene set
