# Supplementary material for: Systematic analysis of the gerontome reveals links between aging and age-related diseases
Source: Hum Mol Genet. 2016 Sep 4;25(21):4804–18. doi: 10.1093/hmg/ddw307 (PMC5418736; doi:10.1093/hmg/ddw307)
Supplement: Supplementary Data [file ddw307_Supp.zip › ddw307-suppl_data/TableS9.xlsx]

## Sheet: Diseases10+
			All Orthologues				Mouse				Fly				Worm				Yeast
	humanAgeingOverlap	Common Genes	antiLagsOverlap	Common Genes	proLagsOverlap	Common Genes	antiMouseOverlap	Common Genes	proMouseOverlap	Common Genes	antiFlyOverlap	Common Genes	proFlyOverlap	Common Genes	antiWormOverlap	Common Genes	proWormOverlap	Common Genes	antiYeastOverlap	Common Genes	proYeastOverlap	Common Genes
Disease name
Breast Neoplasms	3.67e-25	37	0.024622	9	0.042056	9	0.004023	3	3.82e-06	8	0.084513	2	0.694464	1	0.292692	5	0.223371	1	0.660984	0	0.210545	1
Diabetes Mellitus, Type 2	4.92e-15	33	0.231532	10	0.218563	11	0.000228	5	4.31e-05	9	0.010641	4	0.326236	3	0.357951	5	0.110856	2	0.530196	1	0.350376	1
Obesity	1.46e-14	24	0.545395	4	0.459158	4	0.00461	3	0.078091	3	0.001514	4	0.306183	0	0.102691	1	0.43069	2	0.647413	0	0.780159	0
Lung Neoplasms	4.65e-14	23	0.398766	4	0.140579	6	0.775577	0	0.00073	5	0.687983	0	0.574687	1	0.293725	4	0.365467	1	0.730482	0	0.164167	1
Colorectal Neoplasms	3.52e-13	22	0.018128	8	0.010934	9	0.002082	3	6.53e-07	8	0.056393	2	0.590326	1	0.15767	5	0.342353	1	0.720499	0	0.170709	1
Prostatic Neoplasms	4.66e-13	21	0.092596	6	0.002192	10	0.220095	1	3.95e-07	8	0.693641	0	0.566649	1	0.130005	5	0.65258	2	0.735523	0	0.160878	1
Alzheimer Disease	8.37e-10	20	0.371331	5	0.151645	7	0.272604	1	0.012474	4	0.373978	1	0.285038	2	0.258132	5	0.498171	2	0.674825	0	0.201148	1
Stomach Neoplasms	7.51e-09	15	0.404761	3	0.246295	4	0.166347	1	0.001724	4	0.765115	0	0.122553	2	0.590362	2	0.21072	0	0.79866	0	0.120476	1
Osteoporosis	6.62e-07	9	0.719387	1	0.320416	2	0.07915	1	0.023066	2	0.885733	0	0.75777	0	0.402621	0	0.493741	0	0.903127	0	0.943478	0
Coronary Disease	9.54e-07	16	0.295094	5	0.569399	4	0.032096	2	0.048296	3	0.008037	3	0.380073	0	0.041872	0	0.299623	1	0.29908	1	0.816347	0
Adenocarcinoma	2.23e-06	12	0.404761	3	0.107869	5	0.833653	0	0.000155	5	0.765115	0	0.457743	1	0.31409	3	0.21072	0	0.79866	0	0.120476	1
Arteriosclerosis	2.37e-06	10	0.532155	1	0.247656	3	0.116476	1	0.005196	3	0.833408	0	0.659304	0	0.255044	0	0.346485	0	0.858108	0	0.91633	0
Parkinson Disease	3.88e-06	10	0.523869	2	0.123707	4	0.871401	0	0.058822	2	0.816636	0	0.370635	1	0.441948	2	0.323668	2	0.843583	0	0.092559	1
Diabetes Mellitus, Type 1	5.99e-06	14	0.268027	5	0.538051	4	0.029853	2	0.007711	4	0.060625	2	0.233749	2	0.577434	3	0.09385	0	0.289355	1	0.177204	1
Myocardial Infarction	1.94e-05	15	0.488527	5	0.60511	5	0.049547	2	0.019779	4	0.098014	2	0.292095	0	0.441775	3	0.183508	1	0.636308	0	0.772489	0
Atherosclerosis	0.00062	6	0.332695	0	0.334646	2	0.918316	0	0.024534	2	0.882149	0	0.750779	0	0.390565	0	0.482233	0	0.900057	0	0.941646	0
Hypertension	0.000833	14	0.076349	10	0.204003	4	0.010676	3	0.045892	4	0.030733	3	0.52817	1	0.593373	5	0.016672	0	0.446231	1	0.713573	0
Arthritis, Rheumatoid	0.003779	8	0.057752	0	0.181748	1	0.801891	0	0.471669	1	0.722606	0	0.475834	0	0.087507	0	0.151114	0	0.76123	0	0.855745	0
Multiple Sclerosis	0.003976	6	0.487018	1	0.433971	1	0.873813	0	0.322813	1	0.819964	0	0.635244	0	0.568285	1	0.315212	0	0.846469	0	0.909212	0
Asthma	0.048838	7	0.067844	1	0.046681	1	0.711309	0	0.626352	1	0.394246	1	0.317933	0	0.023312	0	0.054161	0	0.65643	0	0.786345	0
Hypersensitivity, Immediate	0.058156	3	0.693344	1	0.285322	0	0.915789	0	0.775523	0	0.121422	1	0.743851	0	0.378868	0	0.470991	0	0.896997	0	0.939816	0
Autoimmune Diseases	0.527627	1	0.152243	2	0.457006	0	0.946554	0	0.853226	0	0.922352	0	0.831298	0	0.118293	2	0.624933	0	0.934379	0	0.961985	0
All Diseases	5.4e-31	90	0.376515	31	0.141883	26	0.000819	8	8.07e-06	19	0.013592	8	0.202732	5	0.233103	21	0.000173	6	0.204781	1	0.505998	1
	Only the overlaps with green background in both columns of each ageing gene set
